# Supplementary material for: LDLR c.415G > A causes familial hypercholesterolemia by weakening LDLR binding to LDL
Source: Lipids Health Dis. 2024 Mar 21;23:85. doi: 10.1186/s12944-024-02068-2 (PMC10956282; doi:10.1186/s12944-024-02068-2)
Supplement: Supplementary file 2 — Supplementary Material 2: The whole-exome sequencing data of FH related gene [file 12944_2024_2068_MOESM2_ESM.xlsx]

## Sheet: Sheet1
	Gene	Location	Transcript	Nucleotide change	Protein change	ClinVar	MutationTaster	Functional study
Ⅱ2	LDLR	chr19	NM_000527.4	c.415G>A	p.Asp139Asn	Likely pathogenic	disease causing	No
				c.1413A>G	p.Arg471Arg	Benign	polymorphism	No
				c.2232A>G	p.Arg744Arg	Benign	polymorphism	No
Ⅱ2	PCSK9	chr1	NM_174936.3	c.1026A>G	p.Gln342Gln	Uncertain significance/Benign	polymorphism	No
				c.1420G>A	p.Val474Ile	Benign/Likely benign	polymorphism	No
				c.2009G>A	p.Gly670Glu	Benign/Likely benign	polymorphism	No
Ⅱ2	APOB	chr2	NM_000384.2	c.13013G>A	p.Ser4338Asn	Benign	polymorphism	No
				c.12809G>C	p.Arg4270Thr	Benign	polymorphism	No
				c.8216C>T	p.Pro2739Leu	Benign/Likely benign	polymorphism	No
				c.6937A>G	p.Ile2313Val	Benign	polymorphism	No
				c.4265A>G	p.Tyr1422Cys	/	polymorphism	No
				c.1853C>T	p.Ala618Val	Benign/Likely benign	polymorphism	No
Ⅱ2	LDLRAP1	chr1	NM_015627.2	c.604T>C	p.Ser202Pro	Benign	polymorphism	No
				c.654A>G	p.Thr218Thr	Benign	polymorphism	No
Ⅱ3	LDLR	chr19	NM_000527.4	c.2232A>G	p.Arg744Arg	Benign	polymorphism	No
Ⅱ3	PCSK9	chr1	NM_174936.3	c.1026A>G	p.Gln342Gln	Uncertain significance/Benign	polymorphism	No
				c.1420G>A	p.Val474Ile	Benign/Likely benign	polymorphism	No
				c.2009G>A	p.Gly670Glu	Benign/Likely benign	polymorphism	No
Ⅱ3	APOB	chr2	NM_000384.2	c.13013G>A	p.Ser4338Asn	Benign	polymorphism	No
				c.8216C>T	p.Pro2739Leu	Benign/Likely benign	polymorphism	No
				c.6937A>G	p.Ile2313Val	Benign	polymorphism	No
				c.4265A>G	p.Tyr1422Cys	/	polymorphism	No
				c.1853C>T	p.Ala618Val	Benign/Likely benign	polymorphism	No
				c.1594C>T	p.Arg532Trp	Uncertain significance/Benign/Likely benign	polymorphism	No
Ⅱ3	LDLRAP1	chr1	NM_015627.2	c.604T>C	p.Ser202Pro	Benign	polymorphism	No
				c.654A>G	p.Thr218Thr	Benign	polymorphism	No
Ⅲ1	LDLR	chr19	NM_000527.4	c.415G>A	p.Asp139Asn	Likely pathogenic	disease causing	No
				c.2232A>G	p.Arg744Arg	Benign	polymorphism	No
Ⅲ1	PCSK9	chr1	NM_174936.3	c.1026A>G	p.Gln342Gln	Benign	polymorphism	No
				c.1420G>A	p.Val474Ile	Benign/Likely benign	polymorphism	No
				c.2009G>A	p.Gly670Glu	Benign/Likely benign	polymorphism	No
Ⅲ1	APOB	chr2	NM_000384.2	c.8216C>T	p.Pro2739Leu	Benign/Likely benign	polymorphism	No
				c.6937A>G	p.Ile2313Val	Benign	polymorphism	No
				c.4265A>G	p.Tyr1422Cys	/	polymorphism	No
				c.1853C>T	p.Ala618Val	Benign/Likely benign	polymorphism	No
Ⅲ1	LDLRAP1	chr1	NM_015627.2	c.604T>C	p.Ser202Pro	Benign	polymorphism	No
				c.654A>G	p.Thr218Thr	Benign	polymorphism	No
/ means that the variant has not been included in the database （https://www.ncbi.nlm.nih.gov/clinvar/）.
